# Supplementary material for: Genetic determinants of Vitamin D deficiency in the Middle Eastern Qatari population: a genome-wide association study
Source: Front Nutr. 2023 Sep 29;10:1242257. doi: 10.3389/fnut.2023.1242257 (PMC10570512; doi:10.3389/fnut.2023.1242257)
Supplement: Supplementary file 1 [file Table_1.xlsx]

## Sheet: Supplementary Table 1
Supplementary Table 1. Single nucleotide polymorphisms identified in genome-wide analyses for circulating 25-hydroxyvitamin D concentrations in QBB samples.
SNP	Mapped Gene	HGVS ID	Consequence	CHR	Position (BP)	A1	A2	Beta	SE (Beta)	P-value*	MAF (A1)	Ensembl ID	SWISSPROT
Replicated in the GWAS Catalog
rs11723621	GC	NC_000004.12:g.71749645A>G	Intron Variant	4	72615362	G	A	-0.125739	0.0223804	1.93e-08	0.1852	ENSG00000145321	VTDB_HUMAN
rs4588	GC	NC_000004.12:g.71752606G>A	Missense Variant	4	72618323	T	G	-0.118759	0.0221324	8.06e-08	0.1924	ENSG00000145321	VTDB_HUMAN
rs1352846	GC	NC_000004.12:g.71752058A>C	Intron Variant	4	72617775	G	A	-0.117654	0.0221622	1.1e-07	0.1909	ENSG00000145321	VTDB_HUMAN
rs3755967	GC	NC_000004.12:g.71743681C>A	Intron Variant	4	72609398	T	C	-0.114733	0.0221137	2.12e-07	0.1943	ENSG00000145321	VTDB_HUMAN
rs2282679	GC	NC_000004.12:g.71742666T>G	Intron Variant	4	72608383	G	T	-0.115264	0.0222303	2.16e-07	0.1914	ENSG00000145321	VTDB_HUMAN
rs17467825	GC	NC_000004.12:g.71739800A>G	Downstream Gene Variant	4	72605517	G	A	-0.114875	0.0222056	2.3e-07	0.1916	ENSG00000145321	VTDB_HUMAN
rs2282680	GC	NC_000004.12:g.71742647C>T	Intron Variant	4	72608364	T	C	-0.114032	0.0220748	2.4e-07	0.1946	ENSG00000145321	VTDB_HUMAN
rs62302167	GC	NC_000004.12:g.71773565C>T	Intron Variant	4	72639282	T	C	-0.111039	0.0228267	1.15e-06	0.18	ENSG00000145321	VTDB_HUMAN
rs35821356	-	NC_000004.12:g.71624151C>G	Intergenic Variant	4	72489868	T	C	-0.108199	0.022974	2.48e-06	0.1763	-	-
rs12642630	-	NC_000004.12:g.71622114T>C	Intergenic Variant	4	72487831	G	T	-0.107803	0.022976	2.71e-06	0.1762	-	-
rs9806372	CTD-2184D3.5	NC_000015.10:g.52073682G>A	Intron, Non Coding Transcript Variant	15	52365879	A	G	0.432823	0.0924032	2.81e-06	0.008847	ENSG00000259712	-
rs12648186	-	NC_000004.12:g.71606150C>T	Intergenic Variant	4	72471867	T	C	-0.106878	0.022993	3.35e-06	0.1761	-	-
rs35846253	-	NC_000004.12:g.71606855C>A	Intergenic Variant	4	72472572	T	C	-0.106878	0.022993	3.35e-06	0.1761	-	-
rs1155563	GC	NC_000004.12:g.71777771T>C	Intron Variant	4	72643488	C	T	-0.103365	0.0222943	3.55e-06	0.191	ENSG00000145321	VTDB_HUMAN
rs2165540	CEACAM16	NC_000019.10:g.44699677A>G, LRG_1283:g.5527A>G	Intron Variant	19	45202947	G	A	-0.405016	0.0878316	4e-06	0.00984	ENSG00000213892	CEA16_HUMAN
rs11724552	-	NC_000004.12:g.71641584G>A	Intergenic Variant	4	72507301	A	G	-0.10243	0.023016	8.57e-06	0.1757	-	-
Novel variant in known loci in the Qatari population
rs2298850	GC	NC_000004.12:g.71748550G>C	Intron Variant	4	72614267	C	G	-0.128512	0.0227896	1.71e-08	0.1772	ENSG00000145321	VTDB_HUMAN
rs9381846	-	NC_000006.12:g.50175904A>G	Intergenic Variant	6	50143617	G	A	-0.103984	0.0201608	2.5e-07	0.2486	-	-
rs17155092	-	NC_000007.14:g.81341319A>G	Intergenic Variant	7	80970635	G	A	-0.110669	0.0222037	6.22e-07	0.1873	-	-
rs73121713	-	NC_000007.14:g.62818884G>A	Intergenic Variant	7	62279262	A	G	-0.102557	0.0209796	1.02e-06	0.2161	-	-
rs113385418	-	NC_000007.14:g.62788918C>A	Intergenic Variant	7	62249296	A	C	-0.103321	0.0211828	1.07e-06	0.2103	-	-
rs76151384	AC079612.1	NC_000002.12:g.239576429T>A	Upstream Gene Variant	2	240498123	A	T	-0.363391	0.0751197	1.31e-06	0.01373	ENSG00000196758	-
rs4557578	-	NC_000007.14:g.62680897A>T	Intergenic Variant	7	62141275	A	G	-0.10202	0.0211388	1.39e-06	0.2129	-	-
rs1340851	-	NC_000006.12:g.50164572T>C	Intergenic Variant	6	50132285	A	T	-0.0993274	0.0206378	1.49e-06	0.2356	-	-
rs113526446	-	NC_000007.14:g.62817815G>A	Intergenic Variant	7	62278193	A	G	-0.101225	0.0211283	1.66e-06	0.2118	-	-
rs12218081	-	NC_000010.11:g.16375787A>C	Intergenic Variant	10	16417786	C	A	-0.383392	0.0804548	1.89e-06	0.01191	-	-
rs73121714	-	NC_000007.14:g.62819657C>A	Intergenic Variant	7	62280035	T	C	-0.0993274	0.0208527	1.9e-06	0.2186	-	-
rs79688268	-	NC_000004.12:g.10937383A>G	Intergenic Variant	4	10939007	G	A	0.394525	0.0832883	2.17e-06	0.01125	-	-
rs78177056	-	NC_000004.12:g.10937785A>G	Intergenic Variant	4	10939409	G	A	0.393043	0.082991	2.18e-06	0.01133	-	-
rs9381844	-	NC_000006.12:g.50172668T>A	Intergenic Variant	6	50140381	G	T	-0.097482	0.0205853	2.19e-06	0.2368	-	-
rs973878	AP000472.2	NC_000021.9:g.22077182G>A	Intron, Non Coding Transcript Variant	21	23449501	A	G	0.0998446	0.0210986	2.22e-06	0.2173	ENSG00000233215	-
rs72626030	DMD	NC_000023.11:g.32273818A>T, LRG_199:g.1070792T>A	Intron Variant	23	32291935	T	A	-0.275537	0.0582498	2.24e-06	0.01587	ENSG00000198947	-
rs145056585	R3HDM1	NC_000002.12:g.135624388C>T	Intron Variant	2	136381958	T	C	0.371295	0.0786329	2.34e-06	0.01226	ENSG00000048991	R3HD1_HUMAN
rs4426492	HS1BP3	NC_000002.12:g.20633127G>A	Intron Variant	2	20832887	A	G	0.147717	0.0313817	2.51e-06	0.08186	ENSG00000118960	H1BP3_HUMAN
rs9395552	-	NC_000006.12:g.50156494T>C	Intergenic Variant	6	50124207	G	T	-0.096678	0.0205705	2.6e-06	0.2368	-	-
rs62122090	HS1BP3	NC_000002.12:g.20628549C>T	Intron Variant	2	20828309	T	C	0.146827	0.0312481	2.62e-06	0.0826	ENSG00000118960	H1BP3_HUMAN
rs72784303	HS1BP3	NC_000002.12:g.20629956C>T	Intron Variant	2	20829716	T	C	0.145629	0.031204	3.06e-06	0.08302	ENSG00000118960	H1BP3_HUMAN
rs73127475	-	NC_000007.14:g.62975332T>G	Intergenic Variant	7	62435710	G	T	-0.097715	0.0209648	3.15e-06	0.2144	-	-
rs972781	-	NC_000006.12:g.50146093T>A	Intergenic Variant	6	50113806	C	T	-0.0956646	0.0205394	3.2e-06	0.2378	-	-
rs9381845	-	NC_000006.12:g.50172958A>G	Intergenic Variant	6	50140671	G	A	-0.0957617	0.0205688	3.23e-06	0.237	-	-
rs9369934	-	NC_000006.12:g.50163841C>T	Intergenic Variant	6	50131554	T	C	-0.0958081	0.0205785	3.23e-06	0.2373	-	-
rs9369933	-	NC_000006.12:g.50154499A>T	Intergenic Variant	6	50122212	C	A	-0.0958081	0.0205785	3.23e-06	0.2373	-	-
rs112770650	-	NC_000006.12:g.50161358G>T	Intergenic Variant	6	50129071	T	G	-0.0958081	0.0205785	3.23e-06	0.2373	-	-
rs80028165	-	NC_000004.12:g.10922900C>T	Intergenic Variant	4	10924524	T	C	0.39929	0.0857926	3.25e-06	0.0105	-	-
rs73119874	-	NC_000007.14:g.62806171G>C	Intergenic Variant	7	62266549	C	G	-0.0929434	0.019975	3.27e-06	0.2529	-	-
rs72626032	DMD	NC_000023.11:g.32289148A>T, LRG_199:g.1055462T>A	Intron Variant	23	32307265	T	A	-0.265007	0.0570449	3.39e-06	0.01619	ENSG00000198947	-
rs972779	-	NC_000006.12:g.50146190C>T	Intergenic Variant	6	50113903	T	C	-0.095449	0.020549	3.4e-06	0.2377	-	-
rs4715179	-	NC_000006.12:g.50147548C>T	Intergenic Variant	6	50115261	T	C	-0.095449	0.020549	3.4e-06	0.2377	-	-
rs2123592	-	NC_000007.14:g.62638358T>G	Intergenic Variant	7	62098736	T	C	-0.0979719	0.0211242	3.52e-06	0.2134	-	-
rs4879562	-	NC_000009.12:g.32118803G>A	Intergenic Variant	9	32118801	G	A	-0.0815655	0.0175931	3.55e-06	0.434	-	-
rs4134372	-	NC_000007.14:g.62785197C>T	Intergenic Variant	7	62245575	T	C	-0.0979471	0.0211385	3.59e-06	0.2107	-	-
rs9395557	-	NC_000006.12:g.50174323G>A	Intergenic Variant	6	50142036	A	G	-0.0952498	0.0205594	3.61e-06	0.2373	-	-
rs1949836	ULK4	NC_000003.12:g.41276667C>G	Intron Variant	3	41318158	T	C	0.0809188	0.0174703	3.62e-06	0.4562	ENSG00000168038	ULK4_HUMAN
rs9395558	-	NC_000006.12:g.50174366A>G	Intergenic Variant	6	50142079	G	A	-0.095185	0.0205591	3.66e-06	0.2374	-	-
rs142383939	DMD	NC_000023.11:g.32280967G>T, LRG_199:g.1063643C>A	Intron Variant	23	32299084	T	G	-0.274254	0.0594011	3.89e-06	0.01503	ENSG00000198947	-
rs6767529	ULK4	NC_000003.12:g.41328867C>T	Intron Variant	3	41370358	T	C	0.0806239	0.0174629	3.9e-06	0.445	ENSG00000168038	ULK4_HUMAN
rs7854500	-	NC_000009.12:g.32111777A>T	Intergenic Variant	9	32111775	A	C	-0.0811078	0.0176118	4.12e-06	0.4325	-	-
rs4715178	-	NC_000006.12:g.50132088G>T	Intergenic Variant	6	50099801	A	G	-0.0941165	0.0204777	4.31e-06	0.2399	-	-
rs1595126	-	NC_000007.14:g.22846347G>A	Intergenic Variant	7	22885966	A	G	-0.151633	0.0329988	4.32e-06	0.07426	-	-
rs112746497	-	NC_000004.12:g.10940810T>C	Intergenic Variant	4	10942434	C	T	0.377174	0.0821182	4.37e-06	0.01158	-	-
rs10490353	LINC01121	NC_000002.12:g.45189455G>C	Intron, Non Coding Transcript Variant	2	45416594	C	G	0.140121	0.0305243	4.42e-06	0.0912	ENSG00000205054	-
rs9381841	-	NC_000006.12:g.50136501C>G	Intergenic Variant	6	50104214	A	C	-0.0939429	0.0204688	4.44e-06	0.2397	-	-
rs2827231	AP000472.2	NC_000021.9:g.22073236A>C	Intron, Non Coding Transcript Variant	21	23445555	C	A	0.0948177	0.0206757	4.52e-06	0.2275	ENSG00000233215	-
rs6768531	ULK4	NC_000003.12:g.41319142C>G	Intron Variant	3	41360633	G	C	0.0801176	0.0174724	4.53e-06	0.4448	ENSG00000168038	ULK4_HUMAN
rs73916930	HS1BP3	NC_000002.12:g.20628921G>T	Intron Variant	2	20828681	T	G	0.143089	0.0312151	4.56e-06	0.0826	ENSG00000118960	H1BP3_HUMAN
rs1582179	-	NC_000006.12:g.50165923C>G	Intergenic Variant	6	50133636	T	C	-0.0943351	0.020579	4.56e-06	0.2371	-	-
rs8188490	-	NC_000007.14:g.62981554C>T	Intergenic Variant	7	62441932	T	C	-0.0948621	0.0207078	4.63e-06	0.2214	-	-
rs6971869	-	NC_000007.14:g.57747314A>C	Intergenic Variant	7	57807020	A	G	-0.0912796	0.0199342	4.67e-06	0.2557	-	-
rs73916931	HS1BP3	NC_000002.12:g.20628926G>A	Intron Variant	2	20828686	A	G	0.143291	0.0313036	4.71e-06	0.08219	ENSG00000118960	H1BP3_HUMAN
rs4973934	ULK4	NC_000003.12:g.41313019A>G	Intron Variant	3	41354510	G	A	0.0799287	0.017464	4.72e-06	0.4539	ENSG00000168038	ULK4_HUMAN
rs4515026	ULK4	NC_000003.12:g.41281495T>C	Intron Variant	3	41322986	C	T	0.0798648	0.0174645	4.81e-06	0.4562	ENSG00000168038	ULK4_HUMAN
rs7630526	ULK4	NC_000003.12:g.41316999G>A	Intron Variant	3	41358490	A	G	0.0798093	0.0174538	4.82e-06	0.4571	ENSG00000168038	ULK4_HUMAN
rs75482304	-	NC_000007.14:g.81342957G>A	Intergenic Variant	7	80972273	A	G	-0.102174	0.0223449	4.82e-06	0.1829	-	-
rs1947966	-	NC_000007.14:g.57738206A>C	Intergenic Variant	7	57797912	A	G	-0.0902123	0.0197329	4.84e-06	0.2614	-	-
rs62400468	GPLD1	NC_000006.12:g.24457130C>T	Intron Variant	6	24457358	T	C	0.116799	0.0255507	4.85e-06	0.1326	ENSG00000112293	PHLD_HUMAN
rs10125001	HSD17B3	NC_000009.12:g.96260955G>C, LRG_1296:g.46198C>G	Intron Variant	9	99023237	A	G	-0.0813072	0.0177968	4.91e-06	0.4353	ENSG00000130948	DHB3_HUMAN
rs17748654	-	NC_000007.14:g.63024724C>T	Intergenic Variant	7	62485102	T	C	-0.0898981	0.0196935	5e-06	0.2578	-	-
rs73125349	-	NC_000007.14:g.62940603G>A	Intergenic Variant	7	62400981	A	G	-0.0974094	0.0213514	5.06e-06	0.2082	-	-
rs4903222	SYNDIG1L	NC_000014.9:g.74414035G>T	Intron Variant	14	74880738	T	G	-0.0892601	0.019571	5.1e-06	0.2721	ENSG00000183379	SYN1L_HUMAN
rs4442081	RP11-548K12.9	NC_000007.14:g.57814091A>T	Upstream Gene Variant	7	57873797	A	C	-0.0914936	0.0200607	5.1e-06	0.252	ENSG00000250618	-
rs6770252	ULK4	NC_000003.12:g.41322750G>A	Intron Variant	3	41364241	A	G	0.0796362	0.0174811	5.22e-06	0.4439	ENSG00000168038	ULK4_HUMAN
rs7039138	-	NC_000009.12:g.32114397A>T	Intergenic Variant	9	32114395	A	G	-0.0802162	0.0176097	5.23e-06	0.4334	-	-
rs147164084	-	NC_000008.11:g.57097974G>A, CHR_HG2067_PATCH:g.57103772G>A	Intergenic Variant	8	58010533	A	G	-0.321133	0.0704991	5.24e-06	0.01517	-	-
rs4343975	-	NC_000007.14:g.62760241G>T	Intergenic Variant	7	62220619	A	G	-0.0900402	0.0197722	5.27e-06	0.2607	-	-
rs12597944	RBFOX1	NC_000016.10:g.6824143G>A	Intron Variant	16	6874144	A	G	0.219361	0.0481821	5.3e-06	0.03407	ENSG00000078328	RFOX1_HUMAN
rs6057648	DNMT3B	NC_000020.11:g.32797074C>T, LRG_56:g.39690C>T	Intron Variant	20	31384880	A	C	0.391968	0.0861223	5.33e-06	0.01025	ENSG00000088305	DNM3B_HUMAN
rs12504110	MTATP6P9	NC_000004.12:g.155458441G>C	Non Coding Transcript Exon Variant	4	156379593	C	G	-0.149165	0.0327742	5.33e-06	0.07757	ENSG00000248420	-
rs111656325	-	NC_000008.11:g.57101352C>A, CHR_HG2067_PATCH:g.57107150C>A	Intergenic Variant	8	58013911	T	C	-0.331436	0.07282	5.33e-06	0.01414	-	-
rs78560065	RAB3GAP1	NC_000002.12:g.135052255C>G	Upstream Gene Variant	2	135809825	G	C	0.380135	0.0835613	5.39e-06	0.01091	ENSG00000115839	-
rs4711944	-	NC_000006.12:g.50132159C>T	Intergenic Variant	6	50099872	A	C	-0.0931974	0.0204876	5.39e-06	0.2396	-	-
rs74384069	RNU6-417P	NC_000007.14:g.63009788G>A	Downstream Gene Variant	7	62470166	A	G	-0.0895196	0.0196854	5.43e-06	0.2579	ENSG00000207443	-
rs2371488	ULK4	NC_000003.12:g.41271984G>T	Intron Variant	3	41313475	T	G	0.0794264	0.0174737	5.48e-06	0.4561	ENSG00000168038	ULK4_HUMAN
rs12598038	RBFOX1	NC_000016.10:g.6823806C>G	Intron Variant	16	6873807	G	C	0.219257	0.0482346	5.48e-06	0.03398	ENSG00000078328	RFOX1_HUMAN
rs2827221	AP000472.2	NC_000021.9:g.22066825C>T	Intron, Non Coding Transcript Variant	21	23439144	T	C	0.0942913	0.0207545	5.54e-06	0.2265	ENSG00000233215	-
rs80159872	-	NC_000004.12:g.10942898C>T	Intergenic Variant	4	10944522	T	C	0.3744	0.0824127	5.55e-06	0.0115	-	-
rs4973875	ULK4	NC_000003.12:g.41313041T>C	Intron Variant	3	41354532	C	T	0.0793687	0.0174729	5.56e-06	0.4534	ENSG00000168038	ULK4_HUMAN
rs2091232	ULK4	NC_000003.12:g.41304089C>A	Intron Variant	3	41345580	T	C	0.0792848	0.01747	5.67e-06	0.4521	ENSG00000168038	ULK4_HUMAN
rs10949878	-	NC_000007.14:g.62674339A>T	Intergenic Variant	7	62134717	A	G	-0.0905275	0.019951	5.69e-06	0.2638	-	-
rs72626029	DMD	NC_000023.11:g.32260587G>A, LRG_199:g.1084023C>T	Intron Variant	23	32278704	A	G	-0.26104	0.0575477	5.73e-06	0.0163	ENSG00000198947	-
rs112966758	-	NC_000007.14:g.62759295T>C	Intergenic Variant	7	62219673	C	T	-0.0903421	0.0199191	5.75e-06	0.2571	-	-
rs7637185	ULK4	NC_000003.12:g.41302363T>G	Intron Variant	3	41343854	G	T	0.0792586	0.0174769	5.76e-06	0.4519	ENSG00000168038	ULK4_HUMAN
rs2033991	-	NC_000006.12:g.50208136T>C	Intergenic Variant	6	50175849	C	T	-0.0961244	0.0212504	6.08e-06	0.2161	-	-
rs9853680	ULK4	NC_000003.12:g.41283720T>C	Intron Variant	3	41325211	C	T	0.0788668	0.0174438	6.15e-06	0.4563	ENSG00000168038	ULK4_HUMAN
rs6763756	ULK4	NC_000003.12:g.41327558C>T	Intron Variant	3	41369049	T	C	0.0790475	0.0174842	6.15e-06	0.4329	ENSG00000168038	ULK4_HUMAN
rs141520610;rs2123596	-	NC_000007.14:g.62621728G>A	-	7	62082106	G	A	-0.0952169	0.0210792	6.27e-06	0.215	-	-
rs2315987	-	NC_000007.14:g.57801801T>C	Intergenic Variant	7	57861507	T	C	-0.0901728	0.0199693	6.31e-06	0.2564	-	-
rs821565	-	NC_000007.14:g.63030294A>G	Intergenic Variant	7	62490672	G	A	-0.0953504	0.0211252	6.37e-06	0.212	-	-
rs2686849	-	NC_000007.14:g.63076627A>C	Intergenic Variant	7	62537005	A	G	-0.0920811	0.0204148	6.47e-06	0.2354	-	-
rs112323376	TUBA8	NC_000022.11:g.18128589C>T	Intron Variant	22	18611356	T	C	0.308346	0.0684067	6.56e-06	0.01687	ENSG00000183785	TBA8_HUMAN
rs111535204	-	NC_000008.11:g.57104920G>A, CHR_HG2067_PATCH:g.57110718G>A	Intergenic Variant	8	58017479	A	G	-0.329047	0.073018	6.59e-06	0.01406	-	-
rs9369932	-	NC_000006.12:g.50129169G>C	Intergenic Variant	6	50096882	A	G	-0.0922191	0.0204678	6.62e-06	0.2401	-	-
rs2827228	AP000472.2	NC_000021.9:g.22070713A>C	Intron, Non Coding Transcript Variant	21	23443032	G	A	0.0934754	0.0207461	6.62e-06	0.2262	ENSG00000233215	-
rs7281274	AP000472.2	NC_000021.9:g.22073584C>A	Intron, Non Coding Transcript Variant	21	23445903	T	C	0.0943726	0.020951	6.65e-06	0.2185	ENSG00000233215	-
rs184518367	-	NC_000023.11:g.131198607T>A	Intergenic Variant	23	130332581	A	T	0.308729	0.0686437	6.87e-06	0.01122	-	-
rs10233590	-	NC_000007.14:g.62777085C>G	Intergenic Variant	7	62237463	G	C	-0.0883461	0.0196548	6.96e-06	0.2667	-	-
rs113210493	-	NC_000007.14:g.62701126C>T	Intergenic Variant	7	62161504	T	C	-0.0959022	0.0213462	7.03e-06	0.2039	-	-
rs7048246	-	NC_000009.12:g.32116455G>C	Intergenic Variant	9	32116453	G	C	-0.0789548	0.0175889	7.16e-06	0.4377	-	-
rs35876831	-	NC_000004.12:g.63638002G>A	Intergenic Variant	4	64503720	A	G	0.0898062	0.0200168	7.24e-06	0.2499	-	-
rs6947918	-	NC_000007.14:g.57761632T>A	Intergenic Variant	7	57821338	T	C	-0.088593	0.0197512	7.28e-06	0.262	-	-
rs61655692	MTND4P8	NC_000004.12:g.155455321C>G	Non Coding Transcript Exon Variant	4	156376473	T	C	-0.14348	0.03206	7.63e-06	0.08179	ENSG00000248548	-
rs4361661	-	NC_000007.14:g.62751851A>G	Intergenic Variant	7	62212229	G	A	-0.0882968	0.0197292	7.63e-06	0.2633	-	-
rs659872	WBSCR17	NC_000007.14:g.71677795G>A	Intron Variant	7	71142780	G	A	0.270937	0.0605465	7.65e-06	0.02084	ENSG00000185274	GLTL3_HUMAN
rs10036794	-	NC_000005.10:g.2323215C>T	Intergenic Variant	5	2323329	T	C	0.38804	0.0867649	7.74e-06	0.01009	-	-
rs9690089	-	NC_000007.14:g.61082615G>A	Intergenic Variant	7	61065340	A	G	-0.093354	0.020878	7.77e-06	0.2192	-	-
rs190674884	ZRANB3	NC_000002.12:g.135401707T>C	Intron Variant	2	136159277	C	T	0.366879	0.082064	7.8e-06	0.01116	ENSG00000121988	ZRAB3_HUMAN
rs187253360	ZRANB3	NC_000002.12:g.135394002C>T	Intron Variant	2	136151572	T	C	0.366879	0.082064	7.8e-06	0.01116	ENSG00000121988	ZRAB3_HUMAN
rs150662700	ZRANB3	NC_000002.12:g.135441611A>G	Intron Variant	2	136199181	G	A	0.366879	0.082064	7.8e-06	0.01116	ENSG00000121988	ZRAB3_HUMAN
rs72626026	DMD	NC_000023.11:g.32247441G>A, LRG_199:g.1097169C>T	Intron Variant	23	32265558	A	G	-0.266415	0.059613	7.86e-06	0.01545	ENSG00000198947	-
rs75168316	-	NC_000005.10:g.153355750C>T	Intergenic Variant	5	152735310	T	C	0.192554	0.0430891	7.87e-06	0.04258	-	-
rs73117660	-	NC_000007.14:g.63026400T>C	Intergenic Variant	7	62486778	C	T	-0.087965	0.0196861	7.88e-06	0.2583	-	-
rs73131926	-	NC_000007.14:g.62754033G>A	Intergenic Variant	7	62214411	A	G	-0.0875625	0.0195984	7.9e-06	0.2694	-	-
rs62114081	-	NC_000019.10:g.24268290C>A	Intergenic Variant	19	24451092	T	C	-0.327711	0.0735504	8.37e-06	0.01348	-	-
rs143781193	-	NC_000019.10:g.24326190T>A	Intergenic Variant	19	24508992	C	T	-0.327711	0.0735504	8.37e-06	0.01348	-	-
rs2744570	GPLD1	NC_000006.12:g.24487206C>T	Intron Variant	6	24487434	T	C	0.121585	0.0273126	8.52e-06	0.111	ENSG00000112293	PHLD_HUMAN
rs9878048	ULK4	NC_000003.12:g.41309796A>T	Intron Variant	3	41351287	G	A	0.0777267	0.017468	8.6e-06	0.4529	ENSG00000168038	ULK4_HUMAN
rs4870698	-	NC_000007.14:g.57765377G>A	Intergenic Variant	7	57825083	G	A	-0.0879287	0.0197677	8.66e-06	0.2619	-	-
rs13240117	-	NC_000007.14:g.57789014A>T	Intergenic Variant	7	57848720	A	G	-0.0895439	0.0201309	8.66e-06	0.2477	-	-
rs73363024	RNU6-417P	NC_000007.14:g.63012796G>A	Upstream Gene Variant	7	62473174	A	G	-0.0938639	0.0211041	8.68e-06	0.2122	ENSG00000207443	-
rs7636863	AC091493.2	NC_000003.12:g.16702013G>A, CHR_HG2236_PATCH:g.16702013G>A	Upstream Gene Variant	3	16743520	G	A	0.0775556	0.017443	8.74e-06	0.4064	ENSG00000229271	-
rs113667943	-	NC_000008.11:g.57115453C>T, CHR_HG2067_PATCH:g.57121251A>G	Intergenic Variant	8	58028012	T	C	-0.306459	0.068971	8.86e-06	0.01554	-	-
rs9369942	-	NC_000006.12:g.50216342A>G	Intergenic Variant	6	50184055	G	A	-0.0941732	0.0212082	8.98e-06	0.2174	-	-
rs9369941	-	NC_000006.12:g.50216030C>T	Intergenic Variant	6	50183743	T	C	-0.0941732	0.0212082	8.98e-06	0.2174	-	-
rs4870703	RP11-548K12.2	NC_000007.14:g.57820256G>C	Non Coding Transcript Exon Variant	7	57879962	G	C	-0.0892676	0.0201046	8.99e-06	0.2481	ENSG00000223836	-
rs78590597	-	NC_000007.14:g.62815337C>T	Intergenic Variant	7	62275715	T	C	-0.0889235	0.0200436	9.14e-06	0.2491	-	-
rs10266160	-	NC_000007.14:g.63099592G>A	Intergenic Variant	7	62559970	G	A	-0.0928623	0.0209598	9.4e-06	0.2173	-	-
rs1856853	-	NC_000006.12:g.50230534G>T	Intergenic Variant	6	50198247	A	G	-0.0939439	0.0212075	9.43e-06	0.2175	-	-
rs73121786	-	NC_000007.14:g.62878357G>C	Intergenic Variant	7	62338735	C	G	-0.0924389	0.0208767	9.52e-06	0.2207	-	-
rs2101222	RP11-548K12.3	NC_000007.14:g.57821537C>A	Upstream Gene Variant	7	57881243	C	G	-0.0874251	0.019764	9.71e-06	0.2603	ENSG00000236907	-
rs11631833	GOLGA6D	NC_000015.10:g.75295921G>A	Downstream Gene Variant	15	75588262	A	G	0.0866577	0.0196069	9.88e-06	0.2666	ENSG00000140478	GOG6D_HUMAN
rs8185586	-	NC_000007.14:g.57892826T>C	Intergenic Variant	7	57952532	T	C	-0.0896467	0.0202874	9.92e-06	0.2432	-	-
We used GRCh37/hg19 genome reference in the analysis. The effect size (Beta) and MAF are reported for the alternate allele (A1).
Abbreviations: SNP, single nucleotide polymorphism; CHR, chromosome; BP, Base pair; A1, reference allele; A2, alternative allele; MAF, minor allele frequency for A1; SE, the standard error for Beta; Mapped Genes from ANNOVAR; GC, group-specific component; HSD17B3, Hydroxysteroid 17-Beta Dehydrogenase 3; HS1BP3, HCLS1 Binding Protein 3; DMD, Dystrophin; GOLGA6D, Golgin A6 Family Member D; ULK4, Un…
* P-value of GWAS analysis using linear mixed models adjusting for age, sex, principal population components, and relatedness was indicated by P-value ≤ 5.0E-8 and denoted in bold.
