# Supplementary material for: Genetic determinants of Vitamin D deficiency in the Middle Eastern Qatari population: a genome-wide association study
Source: Front Nutr. 2023 Sep 29;10:1242257. doi: 10.3389/fnut.2023.1242257 (PMC10570512; doi:10.3389/fnut.2023.1242257)
Supplement: Supplementary file 3 [file Table_3.XLSX]

## Sheet: Supplementary Table 3
Supplementary Table 3. Allele prevalence of the novel Vitamin D-variants from the QBB-UK Biobank meta-analysis.
Populations	Frequency for rs67609747	Frequency for rs1945603
QBB-Qatari population	0.1929	0.1862
European population of ALFA	0.1052	0.2019
Controls of gnomAD populations
European	0.07106	0.1958
East Asian	0.000641	0.01252
African/African American	0.0195	0.2551
All populations	0.06511	0.1988
Abbreviations: gnomAD, Genome Aggregation Database; Allele Frequency Aggregator, ALFA.
