# Supplementary material for: Genetic determinants of Vitamin D deficiency in the Middle Eastern Qatari population: a genome-wide association study
Source: Front Nutr. 2023 Sep 29;10:1242257. doi: 10.3389/fnut.2023.1242257 (PMC10570512; doi:10.3389/fnut.2023.1242257)
Supplement: Supplementary file 4 [file Table_4.XLSX]

## Sheet: Supplementary Table 4
Supplementary Table 4. Replication of loci directly reported in the GWAS Catalog for vitamin D measurement in the QBB meta-analysis GWAS
Variants reported in the GWAS Catalog										Vitamin D Associations identified from the Meta-analysis
SNP	Mapped Gene	Consequence	Region	Beta	CHR	Position (BP)	P-value	[95% CI of Beta] Direction	Study Accession	SNP*	CHR	Position (BP)	A1	A2	P-value	Beta	P-het
rs2282679	GC	Intron variant	4q13.3	NA	4	72608383	1e-187	-	GCST005366	rs2282679	4	72608383	T	G	< 2.2E-308	-0.2026	0.0001
rs4588	GC	Missense variant	4q13.3	0.25	4	72618323	2e-263	[0.23-0.27] -	GCST004726	rs4588	4	72618323	G	T	< 2.2E-308	-0.2039	0.0001
rs7041	GC	Missense variant	4q13.3	0.16	4	72618334	3e-19	[0.12-0.2] +	GCST012425	rs7041	4	72618334	C	A	< 2.2E-308	-0.1516	0
rs1402155	GC - NA	Intergenic variant	4q13.3	4.7	4	72705908	3e-06	(z-score) +	GCST005782	rs1402155	4	72705908	G	A	4.51e-291	-0.0976	0.009
rs10741657	CYP2R1 - CALCB	Upstream gene variant	11p15.2	0.031	11	14914878	2e-46	[0.027-0.035] +	GCST005367	rs10741657	11	14914878	G	A	2.51e-261	0.0856	0.2265
rs2060793	CYP2R1 - CALCB	Intergenic variant	11p15.2	0.25	11	14915310	3e-17	[0.15-0.35] +	GCST000664	rs2060793	11	14915310	G	A	1.53e-258	0.0851	0.4122
rs11023332	PDE3B	Intron variant	11p15.2	0.94	11	14784110	2e-10	[0.92-0.96] +	GCST002602	rs11023332	11	14784110	G	C	6.75e-206	-0.0758	0.3364
rs35887244	SLC4A4 - NA	Intergenic variant	4q13.3	0.0572	4	72455689	9e-57	[0.05-0.064] -	GCST90019526	rs35887244	4	72455689	T	C	3.33e-59	-0.0579	0.122
rs12417557	PSMA1	Intron variant	11p15.2	0.0606	11	14567538	6e-38	[0.051-0.07] +	GCST90019526	rs12417557	11	14567538	C	T	1.66e-39	0.0611	0.5319
rs1792325	ACTE1P	Intron variant	11q13.4	0.0287	11	71113304	9e-31	[0.024-0.034] -	GCST90019526	rs1792325	11	71113304	C	T	2.02e-28	-0.0274	0.0002
rs117421906	PDE3B	Intron variant	11p15.2	0.0839	11	14732362	6e-25	[0.068-0.1] +	GCST90019526	rs117421906	11	14732362	T	C	8.28e-27	0.0853	0.3626
rs71473824	NA - ACTE1P	Intergenic variant	11q13.4	0.0552	11	71063989	4e-16	[0.042-0.069] -	GCST90019526	rs71473824	11	71063989	C	T	1.27e-13	-0.0493	0
rs4756787	SPON1-AS1	Intron variant	11p15.2	0.0253	11	14292377	9e-12	[0.018-0.033] -	GCST90019526	rs4756787	11	14292377	A	C	1.3e-12	0.026	0.1596
rs13134261	UGT2B7 - UGT2B11	Intergenic variant	4q13.2	0.0394	4	70019333	1e-09	[0.027-0.052] +	GCST90019526	rs13134261	4	70019333	T	C	3.32e-10	0.0407	0.0417
rs11732896	HSD17B11	Intron variant	4q22.1	0.016	4	88287993	4e-13	[0.012-0.02] -	GCST90000616	rs11732896	4	88287993	G	A	1.75e-09	-0.0161	0.0001
rs71352239	APOC1 - APOC1P1	Intergenic variant	19q13.32	0.0164	19	45429543	3e-09	[0.011-0.022] -	GCST90019526	rs71352239	19	45429543	C	T	2.4e-08	-0.0155	0.0058
* Presented data show the same variants associated with vitamin D as reported in GWAS Catalog of vitamin D with the P-het (P-value for Cochran’s Q heterogeneity statistic) > 0.05. Please refer to Supplementory Table 1 for parameter detalis.
